# Supplementary material for: Factors Influencing Motivation and Engagement in Mobile Health Among Patients With Sickle Cell Disease in Low-Prevalence, High-Income Countries: Qualitative Exploration of Patient Requirements
Source: JMIR Hum Factors. 2020 Mar 24;7(1):e14599. doi: 10.2196/14599 (PMC7139429; doi:10.2196/14599)
Supplement: Multimedia Appendix 1 [file humanfactors_v7i1e14599_app1.xlsx]

## Sheet: Code Manager
	Code	Grounded	Code Groups
○	gain more control on disease through daily self-care support	28	Physical Capability
○	importance of information trustworthinness	17	Psychological Capability Physical Opportunity
○	feedback on self-care practices	17	Psychological Capability Functional Requirements
○	Family / Social Community Support	15	Social Opportunity Automatic motivation Functional Requirements
○	learn trigger factors	14	Psychological Capability Functional Requirements
○	learn what other patients do	14	Psychological Capability Social Opportunity Functional Requirements
○	prevent crises by avoiding symptoms	12	Psychological Capability Automatic motivation Functional Requirements
○	predict health outcomes	11	Psychological Capability Functional Requirements
○	receive threshold alerts	10	Psychological Capability Physical Opportunity Functional Requirements
○	limit management	9	Physical Capability Psychological Capability Functional Requirements
○	invisibility / inconspicuousness	9	Physical Opportunity Reflective Motivation Non-Functional Requirements
○	WhatsApp	8	Physical Opportunity Non-Functional Requirements
○	Customizable	8	Physical Opportunity Reflective Motivation Non-Functional Requirements
○	not being limited	8	Automatic motivation
○	need answered / usefulness	5	Automatic motivation
○	correlate physiological data with symptoms	5	Psychological Capability Functional Requirements
○	automatic reminders	5	Psychological Capability Physical Opportunity Non-Functional Requirements
○	threshold management	5	Psychological Capability Physical Opportunity Non-Functional Requirements
○	current systems are too general	5	Reflective Motivation Non-Functional Requirements
○	Disease awareness	5	Reflective Motivation
○	fix thresholds	5	Physical Opportunity Non-Functional Requirements
○	Feedback directly in mind to release cognitive charge	5	Psychological Capability Physical Opportunity Non-Functional Requirements
○	get checked facts	4	Physical Opportunity Non-Functional Requirements
○	privacy	4	Reflective Motivation Non-Functional Requirements
○	live normally but receive help when needed	4	Social Opportunity
○	Spirituality / Values	4	Reflective Motivation
○	semi-automatic medication management	3	Psychological Capability
○	crises are difficult to predict	3	Psychological Capability
○	notification_max_once_a_day	3	Physical Opportunity Non-Functional Requirements
○	collect physiological data	3	Physical Capability Functional Requirements
○	day-to-day help	3	Physical Capability
○	Simplicity	3	Physical Opportunity Non-Functional Requirements
○	manage personal boundaries	3	Physical Capability
○	personalized health	3	Physical Capability
○	Natural User Interface	2	Physical Opportunity Non-Functional Requirements
○	precise indications	2	Physical Opportunity
○	teach people how to care	2	Social Opportunity
○	make cheaper	2	Physical Opportunity Non-Functional Requirements
○	want to calm pain immediately	2	Automatic motivation
○	patient decision aid	2	Reflective Motivation
○	impact of stress	2	Psychological Capability
○	learn self-limitation because of potential consequences	2	Functional Requirements
○	health compass	2	Physical Opportunity
○	automate data collection	2	Physical Capability
○	information on what to avoid	2	Psychological Capability
○	well structured information	2	Physical Opportunity
○	act without danger	2	Psychological Capability
○	reduce need of treatments	1	Reflective Motivation
○	notification_max_once_a_week	1	Non-Functional Requirements
○	optimize time when visiting doctor	1	Reflective Motivation
○	unstructured information	1	Physical Opportunity Non-Functional Requirements
○	difficult to recruit people	1	Social Opportunity
○	people hide	1	Social Opportunity
○	reach objectives	1	Reflective Motivation
○	synthetize information	1	Functional Requirements Non-Functional Requirements
○	What's in it for me	1
○	precise goal	1	Psychological Capability
○	stroke indicator	1	Functional Requirements
○	note observations	1	Functional Requirements
○	no incentives	1	Reflective Motivation
○	help to avoid hospital	1	Functional Requirements
○	notification_max_6_per_day	1	Non-Functional Requirements
○	manual data collection if not time consuming	1	Non-Functional Requirements
○	anonymous sharing	1	Social Opportunity Non-Functional Requirements
○	well organized data	1	Non-Functional Requirements
○	environmental data	1	Functional Requirements
○	Use when need is felt	1	Reflective Motivation
○	health status information	1	Psychological Capability
○	disease is difficult to control	1	Reflective Motivation
○	SMS	1	Non-Functional Requirements
○	information on what to improve	1	Functional Requirements
○	manual data ok if for a specific purpose	1	Non-Functional Requirements
○	information on what to do	1	Psychological Capability
○	avoid dangerous situations	1	Physical Opportunity Functional Requirements
○	bored of regular manual data collection	1	Non-Functional Requirements
○	ease data collection	1
○	privacy is better with WhatsApp	1	Non-Functional Requirements
○	physical activity management	1	Functional Requirements
○	wear emergency information	1	Non-Functional Requirements
○	No user interface	1	Non-Functional Requirements
○	Transparency	1	Non-Functional Requirements
○	SI ça pouvait etre dans ma tete directem	1
○	altitude management	1	Functional Requirements
○	temperature management	1	Psychological Capability Functional Requirements
○	swimming management	1	Functional Requirements
○	help	1
○	understanding	1
○	chat-like system	1	Non-Functional Requirements
○	Skype	1	Non-Functional Requirements
○	behavior analysis	1	Functional Requirements
○	control pain without painkillers	1	Psychological Capability Functional Requirements
○	learn how to regulate body	1	Psychological Capability Functional Requirements
○	no understanding of health data	1	Psychological Capability
○	difficult to reverse crises	1	Reflective Motivation
○	acceptation	1
○	poor multitasking	1	Physical Capability
○	poor physical function	1	Physical Capability Functional Requirements
○	fatigue	1	Functional Requirements
○	poor endurance	1	Functional Requirements
○	not being understood	1	Social Opportunity
○	positive quotations	1	Functional Requirements
○	positive music	1	Functional Requirements
○	weather forecasts	1	Functional Requirements
○	release daily risk taking	1	Physical Capability
○	Life	1

## Sheet: Info
Title:	ATLAS.ti - Code Report
Project:	SCD_Motivational_Factors
User:	bornt
Date:	22-Dec-19 - 23:03:09
Scope:	Show codes in any of the groups Functional Requirements, Automatic motivation, Non-Functional Requirements, Physical Capability, Physical Opportunity, Psychological Capability, Reflective Motivation or Social Opportunity
